# Supplementary material for: Iron Consumption and Colorectal Cancer in Korean Adults: A Prospective Cohort Study
Source: Nutrients. 2025 Apr 9;17(8):1309. doi: 10.3390/nu17081309 (PMC12029972; doi:10.3390/nu17081309)
Supplement: Supplementary file 1 [file nutrients-17-01309-s001.zip]

Archive with 1 entries (1 files):
- nutrients-3558248-supplementary.pdf
